# Supplementary material for: Impaired Iron Homeostasis and Haematopoiesis Impacts Inflammation in the Ageing Process in Down Syndrome Dementia
Source: J Clin Med. 2021 Jun 29;10(13):2909. doi: 10.3390/jcm10132909 (PMC8268765; doi:10.3390/jcm10132909)
Supplement: Supplementary file 1 [file jcm-10-02909-s001.zip]

Archive with 1 entries (1 files):
- jcm-1205011-supplementary.pdf
